# Supplementary material for: Proteolytic Resistance Determines Albumin Nanoparticle Drug Delivery Properties and Increases Cathepsin B, D, and G Expression
Source: Int J Mol Sci. 2023 Jun 16;24(12):10245. doi: 10.3390/ijms241210245 (PMC10299664; doi:10.3390/ijms241210245)
Supplement: Supplementary file 1 [file ijms-24-10245-s001.zip]

Archive with 1 entries (1 files):
- ijms-2427987-supplementary.pdf
